# Supplementary material for: Resveratrol-Schiff Base Hybrid Compounds with Selective Antibacterial Activity: Synthesis, Biological Activity, and Computational Study
Source: Microorganisms. 2022 Jul 22;10(8):1483. doi: 10.3390/microorganisms10081483 (PMC9330556; doi:10.3390/microorganisms10081483)
Supplement: Supplementary file 1 [file microorganisms-10-01483-s001.zip]

Archive with 1 entries (1 files):
- microorganisms-1789674-supplementary.pdf
